# Supplementary material for: Leveraging vibration of effects analysis for robust discovery in observational biomedical data science
Source: PLoS Biol. 2021 Sep 23;19(9):e3001398. doi: 10.1371/journal.pbio.3001398 (PMC8510627; doi:10.1371/journal.pbio.3001398)
Supplement: S2 Table — (XLSX) [file pbio.3001398.s002.xlsx]

## Sheet: F2_examples_summary_data
dependent_feature	number_of_models	estimate_quantile_1%	estimate_quantile_50%	estimate_quantile_99%	estimate_diff_99_1	janus_effect	pval_quantile_1%	pval_quantile_50%	pval_quantile_99%	pvalue_diff_99_1	independent_feature
femur density	9162	-0.0258917	0.022064	0.0593524	0.085244	0.894455	4e-09	0.072823	0.961198	0.961198	calcium intake
blood glucose	9542	-0.095639	-0.0384499	0.0321217	0.127761	0.0883463	1.53e-05	0.0257485	0.953497	0.953481	income
vision (20/20 vs otherwise)	8476	-0.199328	-0.0512046	0.0638995	0.263228	0.0554507	0.0234263	0.20421	0.939471	0.916044	carrt intake
systolic blood pressure	9595	-0.246669	-0.00302506	0.126409	0.373078	0.458364	0.000223714	0.690777	0.993997	0.993774	lisinopril usage
covid_positive_status	9965	-0.0617181	0.00446613	0.115396	0.177114	0.547416	0.0350826	0.552664	0.99291	0.957827	vitamin_D

## Sheet: F3_CVD_summary_data
dependent_feature	number_of_models	estimate_quantile_1%	estimate_quantile_50%	estimate_quantile_99%	estimate_diff_99_1	janus_effect	pval_quantile_1%	pval_quantile_50%	pval_quantile_99%	pvalue_diff_99_1	independent_feature
systolic blood pressure	9586	-0.0706297	-0.0348809	-0.0087533	0.0618764	0.00135614	8.86108e-13	3.11147e-06	0.141483	0.141483	caffeine intake
systolic blood pressure	9564	-0.0670435	-0.0412705	-0.0105297	0.0565137	0.00240485	2.37451e-15	7.13474e-06	0.312874	0.312874	fiber intake
BMI	9578	-0.117865	-0.05457	-0.000674013	0.117191	0.00814366	1.13983e-22	5.55774e-08	0.60818	0.60818	smoking
BMI	9451	-0.201518	-0.107763	0.0105335	0.212051	0.0363983	1.71806e-14	0.000327299	0.849672	0.849672	family history of heart disease
systolic blood pressure	9444	-0.094537	-0.0369658	0.0185002	0.113037	0.0396019	0.00451964	0.113492	0.929205	0.924685	family history of heart disease
BMI	9629	-0.07771	-0.0329839	0.0134374	0.0911474	0.0767473	1.98323e-16	0.000490307	0.927178	0.927178	fiber intake
BMI	9563	-0.0581539	-0.023674	0.0179247	0.0760786	0.117118	3.81475e-16	0.000359047	0.912949	0.912949	alcohol intake
systolic blood pressure	9576	-0.0578036	-0.00905278	0.0129108	0.0707144	0.136174	0.000402461	0.304572	0.980053	0.97965	sugar intake
BMI	9599	-0.0537255	-0.0199527	0.0675086	0.121234	0.200125	1.79452e-24	0.0022913	0.891364	0.891364	physical activity
total cholesterol	9642	-0.0504558	-0.00921612	0.028278	0.0787338	0.20867	3.33861e-05	0.299213	0.984434	0.984401	sugar intake
LDL cholesterol	9450	-0.0821984	-0.0128455	0.0483128	0.130511	0.212487	0.00341867	0.296831	0.980882	0.977464	fiber intake
BMI	9567	-0.0583495	-0.012524	0.0275283	0.0858778	0.221595	5.26519e-11	0.0474958	0.958559	0.958559	sugar intake
total cholesterol	9555	-0.0558286	-0.00582052	0.0250151	0.0808437	0.297227	2.80775e-05	0.392004	0.985402	0.985374	fiber intake
LDL cholesterol	9416	-0.0551087	-0.00653462	0.0253527	0.0804615	0.316058	1.41829e-08	0.464829	0.989255	0.989255	alcohol intake
LDL cholesterol	9461	-0.159149	-0.00753356	0.0886192	0.247768	0.393722	0.000384371	0.343789	0.985524	0.98514	total caloric intake
systolic blood pressure	9546	-0.0792141	-0.000706299	0.0552987	0.134513	0.47643	1.42963e-05	0.462844	0.990194	0.99018	total fat intake
LDL cholesterol	9414	-0.0448799	0.000721498	0.073393	0.118273	0.527725	8.0133e-05	0.639357	0.991986	0.991905	sugar intake
BMI	9549	-0.0325846	0.00203656	0.0490306	0.0816152	0.547282	8.78393e-14	0.0985668	0.978818	0.978818	caffeine intake
BMI	9617	-0.115214	0.00847794	0.123085	0.238298	0.597484	1.69856e-27	0.015859	0.954588	0.954588	total caloric intake
LDL cholesterol	9344	-0.0975429	0.0190273	0.149617	0.24716	0.723459	0.0168915	0.571485	0.989371	0.97248	family history of heart disease
systolic blood pressure	9604	-0.0209864	0.006828	0.0291586	0.0501451	0.741045	0.00227061	0.286627	0.977423	0.975152	smoking
total cholesterol	9606	-0.106354	0.0238016	0.112493	0.218847	0.74745	1.04633e-21	0.00322137	0.924696	0.924696	BMI
total cholesterol	9611	-0.113045	0.0191691	0.143792	0.256837	0.751743	1.60337e-09	0.0487005	0.965995	0.965995	total fat intake
LDL cholesterol	9433	-0.15498	0.0200686	0.169569	0.324549	0.796883	0.000706979	0.231645	0.975622	0.974915	total fat intake
total cholesterol	9604	-0.0546775	0.0297868	0.17759	0.232267	0.85631	4.87105e-13	0.0251394	0.968731	0.968731	total caloric intake
total cholesterol	9609	-0.0182435	0.0136103	0.0498591	0.0681026	0.86419	4.83876e-07	0.170539	0.974799	0.974798	physical activity
BMI	9556	-0.045659	0.0486867	0.152235	0.197894	0.875052	4.51559e-27	7.9375e-05	0.916291	0.916291	total fat intake
LDL cholesterol	9491	-0.0912594	0.0642311	0.145428	0.236688	0.892635	5.45621e-20	5.38038e-05	0.891681	0.891681	BMI
systolic blood pressure	9562	-0.011901	0.0124484	0.0318571	0.0437582	0.91393	2.80561e-07	0.0892409	0.965975	0.965975	physical activity
total cholesterol	9485	-0.0201099	0.0224126	0.0995535	0.119663	0.917132	0.0289727	0.478617	0.984734	0.955761	family history of heart disease
LDL cholesterol	9415	-0.032563	0.0176018	0.059343	0.091906	0.917366	0.0014247	0.192035	0.963357	0.961932	physical activity
total cholesterol	9561	-0.00991214	0.0226237	0.0550454	0.0649575	0.954398	8.29549e-13	0.00770824	0.908183	0.908183	smoking
LDL cholesterol	9440	-0.0106408	0.028448	0.0786857	0.0893265	0.963771	1.175e-05	0.0848649	0.91755	0.917538	smoking
systolic blood pressure	9571	-0.00502905	0.0310418	0.156681	0.16171	0.977536	4.8658e-11	0.0112065	0.914589	0.914589	total caloric intake
LDL cholesterol	9431	0.0104318	0.0552148	0.0834747	0.0730429	0.99841	3.29689e-13	0.000207181	0.263978	0.263978	caffeine intake
systolic blood pressure	9589	0.0750894	0.128338	0.213938	0.138849	0.998853	3.02556e-55	1.235e-15	0.0502401	0.0502401	BMI
total cholesterol	9575	0.0261922	0.0589983	0.0873574	0.0611653	0.99906	5.19096e-24	1.51449e-10	0.0800675	0.0800675	alcohol intake
total cholesterol	9578	0.020061	0.0447674	0.0728416	0.0527806	0.99906	1.50997e-17	3.3421e-05	0.176629	0.176629	caffeine intake
systolic blood pressure	9550	0.0333924	0.049282	0.0679858	0.0345935	1	5.93751e-16	7.15294e-09	0.0462398	0.0462398	alcohol intake
