# Supplementary material for: Leveraging vibration of effects analysis for robust discovery in observational biomedical data science
Source: PLoS Biol. 2021 Sep 23;19(9):e3001398. doi: 10.1371/journal.pbio.3001398 (PMC8510627; doi:10.1371/journal.pbio.3001398)
Supplement: S3 Table — (XLSX) [file pbio.3001398.s003.xlsx]

## Sheet: varables_removed_from_NHANES
Variable removed	Redundant with:
URXUMA	URXUMASI
URXUCR	URXUCRSI
LBXSAL	URXUMASI
LBXSCH	DR1TCHOL
LBXCBC	DR1TBCAR
DR1TCALC	bCALCIUM_mg
LBXSCR	URXUCRSI
URXUCR	URXUCRSI
LBDEONO	LBXEOPCT
DR1TFDFE	DR1TFA
LBXRBF	DR1TFA
LBDHDL	LBDHDLSI
hepa	LBXHA
hepb	LBXHBC
DR1TIRON	IRON_mg
LBXIRN	IRON_mg
LBXSIR	IRON_mg
LBDLYMNO	LBXLYPCT
DR1TMAGN	bMAGNESIUM_mg
LBDMONO	LBXMOPCT
DR1TPHOS	PHOSPHORUS_mg
LBXSPH	PHOSPHORUS_mg
DR1TPOTA	POTASSIUM_mg
LBXSKSI	POTASSIUM_mg
DR1TRET	LBXVIA
DR1TVB2	RIBOFLAVIN_mg
LBDNENO	LBXNEPCT
DR1TSELE	SELENIUM_mcg
DR1TVB1	THIAMIN_mg
LBXSCA	bCALCIUM_mg
DR1TVARA	redunant with VITAMIN_A_IU
LBXB12	DR1TVB12
VITAMIN_B_12_mcg	DR1TVB13
VITAMIN_B_6_mg	DR1TVB6
VITAMIN_C_mg	DR1TVC
LBXSCH	DR1TCHOL
LBXTC	DR1TCHOL
DR1TPHOS	bPHOSPHORUS_mg
LBDHDL	LBDHDLSI
LBXSNASI	bSODIUM_mg
CALCIUM_mg	bCALCIUM_mg
DR1TFA	bFOLIC_ACID_mcg
FOLIC_ACID_mcg	bFOLIC_ACID_mcg
MAGNESIUM_mg	bMAGNESIUM_mg
DR1TVB1	THIAMIN_mg
DR1TCOPP	COPPER_mg
LBXALC	DR1TACAR
DR1TFIBE	bDIETARY_FIBER_gm
LBDLDLSI	LBDLDL
