# Supplementary material for: Leveraging vibration of effects analysis for robust discovery in observational biomedical data science
Source: PLoS Biol. 2021 Sep 23;19(9):e3001398. doi: 10.1371/journal.pbio.3001398 (PMC8510627; doi:10.1371/journal.pbio.3001398)
Supplement: S4 Table — (XLSX) [file pbio.3001398.s004.xlsx]

## Sheet: Sheet1
Name	Description	Required?
dependent_variables	A tibble containing the information for your dependent variables (e.g. disease state; Y). The columns should correspond to different variables, and the rows should correspond to different units, such as individuals (e.g. individual1, individual2, etc). If passing multiple datasets, pass a named list of the same length and in the same order as the independent_variables parameter. If running from t…	Yes
independent_variables	A tibble containing the information for your “adjusters”, independent variables (e.g. bacteria relative abundance, age; X). The columns should correspond to different variables, and the rows should correspond to different units, (e.g. individual1, individual2, etc). If passing multiple datasets, pass a named list of the same length and in the same order as the dependent_variables parameter. If ru…	Yes
primary_variable	The primary independent variable of interest.	Yes
constant_adjusters	A character vector (or just one string) corresponding to column names in your dataset to include in every vibration. (default = NULL)	No
fdr_method	Your choice of method for adjusting p-values. Options are BY (default), BH, or bonferroni. Adjustment is computed for all initial, single variable, associations across all dependent features.	No
fdr_cutoff	Cutoff for an FDR significant association. All features with adjusted p-values initially under this value will be selected for vibrations. (default = 0.05). Setting a stringent FDR cutoff is mostly relevant when you are using a large number of dependent variables (eg >50) and want to filter those with weak initial associations.	No
proportion_cutoff	A float between 0 and 1. Setting this filters out dependent features that are this proportion of zeros or more (default = 1, so no filtering will be done.)	No
vibrate	TRUE/FALSE -- run vibrations (default = TRUE).	No
max_vars_in_model	Maximum number of variables allowed in a single fit in vibrations. In case an individual has many hundreds of metadata features, this prevents models from being fit with excessive numbers of variables. Modifying this parameter will change runtime for large datasets. (default = 20)	No
max_vibration_num	Maximum number of vibrations allowed for a single dependent variable. Setting this will also reduce runtime by reducing the number of models fit. (default = 10,000)	No
meta_analysis	TRUE/FALSE -- indicates if computing meta-analysis across multiple datasets. Set to TRUE by default if the pipeline detects multiple datasets. Setting this variable to TRUE but providing one dataset will throw an error.	No
model_type	Specifies regression type -- "glm", "survey", or "negative_binomial". Survey regression will require additional parameters (at least weight, nest, strata, and ids). Any model family (e.g. gaussian()), or any other parameter can be passed as the family argument to this function.	No
family	GLM family (default = gaussian()). For help see help(glm) or help(family).	No
ids	Name of column in dataframe specifying cluster ids from largest level to smallest level. Only relevant for survey data. (Default = NULL).]	No
strata	Name of column in dataframe with strata. Relevant for survey data. (Default = NULL).	No
weights	Name of column containing sampling weights.	No
nest	If TRUE, relabel cluster ids to enforce nesting within strata.	No
cores	Number of cores to use for vibration (default = 1).	No
confounder_analysis	TRUE/FALSE -- run mixed effect confounder analysis (default=TRUE).	No
